# Supplementary material for: Impact of Multiple Factors on the Incidence of Developmental Dysplasia of the Hip: Risk Assessment Tool
Source: Medicina (Kaunas). 2022 Aug 25;58(9):1158. doi: 10.3390/medicina58091158 (PMC9502116; doi:10.3390/medicina58091158)
Supplement: Supplementary file 1 [file medicina-58-01158-s001.zip]

Archive with 2 entries (2 files):
- Supplementary File S1.xlsx
- Supplementary File S2.pdf
