# Supplementary material for: Impact of Multiple Factors on the Incidence of Developmental Dysplasia of the Hip: Risk Assessment Tool
Source: Medicina (Kaunas). 2022 Aug 25;58(9):1158. doi: 10.3390/medicina58091158 (PMC9502116; doi:10.3390/medicina58091158)
Supplement: Supplementary file 1 [file medicina-58-01158-s001.zip › Supplementary File S1.xlsx]

## Sheet: DDH risk calculator
Supplementary File 1. Multivariate regression based developmental dysplasia of the hip (DDH) risk calculator
Risk factor			Yes
Weight [g]	3500	3.5	No
Week of delivery	40	40
Sex - Feamle	No	0
Delivery presentation - Breech	No	0
Clinical signs	No	0
Positive family history of DDH - simblings	No	0
Conditional probability of DDH*	0.00932196
*DDH according to Graf ultrasonographic criteria
		2.718	e
		-4.6665	β0+βnXn
		-13.892	β0
